# Supplementary material for: Formulation and Bioequivalence Evaluation of a Miniaturized Fexofenadine Hydrochloride Tablet
Source: Pharmaceutics. 2025 Jun 8;17(6):756. doi: 10.3390/pharmaceutics17060756 (PMC12196470; doi:10.3390/pharmaceutics17060756)
Supplement: Supplementary file 1 [file pharmaceutics-17-00756-s001.zip]

Archive with 1 entries (1 files):
- pharmaceutics-3563022-supplementary.pdf
